# Supplementary material for: Template-Free Synthesis of Magnetic La-Mn-Fe Tri-Metal Oxide Nanofibers for Efficient Fluoride Remediation: Kinetics, Isotherms, Thermodynamics and Reusability
Source: Polymers (Basel). 2022 Dec 11;14(24):5417. doi: 10.3390/polym14245417 (PMC9784745; doi:10.3390/polym14245417)
Supplement: Supplementary file 1 [file polymers-14-05417-s001.zip]

Archive with 1 entries (1 files):
- polymers-2064616-supplementary v2.pdf
